# Supplementary material for: Hyperosmotic Stress Response Memory is Modulated by Gene Positioning in Yeast
Source: Cells. 2019 Jun 13;8(6):582. doi: 10.3390/cells8060582 (PMC6627694; doi:10.3390/cells8060582)
Supplement: Supplementary file 1 [file cells-08-00582-s001.zip]

Archive with 3 entries (2 files):
- supplementary revised/
- supplementary revised/cells-517150 supplementary proofreading.pdf
- supplementary revised/cells-517150-REVISED supplementary revised.mov
